# Supplementary material for: Development of a Sinitic Clubroot Differential Set for the Pathotype Classification of Plasmodiophora brassicae
Source: Front Plant Sci. 2020 Aug 31;11:568771. doi: 10.3389/fpls.2020.568771 (PMC7488845; doi:10.3389/fpls.2020.568771)
Supplement: Supplementary file 1 [file Table_1.xlsx]

## Sheet: Sheet1
Table S1: The accession name,geographic region, host and original source information of Plasmodiophora brassicae isolates used in this study.
Number	Accessions	Geographic region	Host	Source
1	AHHS-63	Huangshan Anhui China	Oilseed rape	Anhui Academy of agricultural sciences
2	LNBX-10	Benxi Liaoning China	Chinese cabbage	Shenyang Agricultural Universitya
3	LNBX-11	Benxi Liaoning China	Chinese cabbage	Shenyang Agricultural University
4	LAB-7	Unclear	Unclear	Shenyang Agricultural University
5	JSLYG-87	Lianyungang Jiangsu China	Oilseed rape	Jiangsu Academy of agricultural sciences
6	SCXC-60	Xichang Sichuan China	Oilseed rape	Southwest University
7	AHHS-62	Huangshan Anhui China	Oilseed rape	Anhui Academy of agricultural sciences
8	AHHS-66	Huangshan Anhui China	Oilseed rape	Anhui Academy of agricultural sciences
9	HBES-25	Enshi Hubei China	Oilseed rape	Huazhong Agricultural University
10	HBSY-42	Shayang Hubei China	Oilseed rape	Huazhong Agricultural University
11	HBYC-27	Yichang Hubei China	Oilseed rape	Huazhong Agricultural University
12	SCPZ-14	Pengzhou Sichuan China	Chinese cabbage	Shenyang Agricultural Universitya
13	LNXM-17	Xinmin Liaoning China	Chinese cabbage	Shenyang Agricultural Universitya
14	SCXC-6	Xichang Sichuan China	Chinese cabbage	Shenyang Agricultural Universitya
15	LNXM-8	Xinmin Liaoning China	Chinese cabbage	Shenyang Agricultural Universitya
16	SCDY-57	Deyang Sichuan China	Oilseed rape	Shenyang Agricultural University
17	SXHZ-73	Hanzhong Shanxi China	Oilseed rape	Hybrid Rape Reaearch Center of Shanxi Province
18	SCPZ-53	Pengzhou Sichuan China	Oilseed rape	Shenyang Agricultural University
19	SCXC-18	Xichang Sichuan China	Chinese cabbage	Shenyang Agricultural University
20	LAB-4	Unclear	Unclear	Shenyang Agricultural University
21	LAB-9	Unclear	Unclear	Shenyang Agricultural University
22	LAB-19	Unclear	Unclear	Shenyang Agricultural University
23	LNND-2	Unclear	Unclear	Shenyang Agricultural University
24	SCCD-52	Chengdu Sichuan China	Oilseed rape	Shenyang Agricultural University
25	LNSY-16	Shenyang Liaoning China	Chinese cabbage	Shenyang Agricultural Universitya
26	SXHZ-72	Hanzhong Shanxi China	Oilseed rape	Hybrid Rape Reaearch Center of Shanxi Province
27	YNDL-86	Dali Yunnan China	Chinese cabbage	Yunnan University
28	LAB-3	Unclear	Unclear	Shenyang Agricultural University
29	YNCX-77	Chuxiong Yunnan China	Chinese cabbage	Yunnan University
30	YNTC-75	Tengchong Yunnan China	Broccoli	Yunnan University
31	LAB-5	Unclear	Unclear	Shenyang Agricultural University
32	YNTC-74	Tengchong Yunnan China	Chinese cabbage	Yunnan University
33	HBHSP-91	Huoshaoping Hubei China	Oilseed rape	Huazhong Agricultural University
34	HBBY-30	Beiyang Hubei China	Oilseed rape	Huazhong Agricultural University
35	HBLC-31	Lichuan Hubei China	Oilseed rape	Huazhong Agricultural University
36	SCPZH-59	Panzhihua Sichuan China	Oilseed rape	Southwest University
37	HBSY-32	Shayang Hubei China	Oilseed rape	Huazhong Agricultural University
38	AHCZ-67	Chizhou Anhui China	Oilseed rape	Anhui Academy of agricultural sciences
39	AHHS-153	Huangshan Anhui China	Oilseed rape	Anhui Academy of agricultural sciences
40	AHHS-154	Huangshan Anhui China	Oilseed rape	Anhui Academy of agricultural sciences
41	AHHS-155	Huangshan Anhui China	Oilseed rape	Anhui Academy of agricultural sciences
42	AHHS-156	Huangshan Anhui China	Oilseed rape	Anhui Academy of agricultural sciences
43	AHHS-158	Huangshan Anhui China	Oilseed rape	Anhui Academy of agricultural sciences
44	AHHS-64	Huangshan Anhui China	Oilseed rape	Anhui Academy of agricultural sciences
45	AHXC-68	Xuancheng Anhui China	Oilseed rape	Anhui Academy of agricultural sciences
46	AHXC-70	Xuancheng Anhui China	Oilseed rape	Anhui Academy of agricultural sciences
47	CQNC-142	Chongqing China	Tuber mustard	Southwest University
48	CQNC-143	Chongqing China	Tuber mustard	Southwest University
49	CQPL-100	Chongqing China	Tuber mustard	Southwest University
50	CQPL-101	Chongqing China	Tuber mustard	Southwest University
51	GZAS-122	Anshun Guizhou China	Chinese cabbage	Guizhou Academy of agricultural sciences
52	HLJHEB-105	Haerbin Heilongjiang China	Chinese cabbage	Northeast Agricultural University
53	HNHY-152	Hengyang Hunan China	Oilseed rape	Hengyang agricultural science institute
54	JLLY-124	Liaoyuan Jilin China	Chinese cabbage	Shenyang Agricultural University
55	JLMHK-127	Meihekou Jilin China	Chinese cabbage	Shenyang Agricultural University
56	JLMHK-128	Meihekou Jilin China	Chinese cabbage	Shenyang Agricultural University
57	JLTH-116	Tonghua Jilin China	Chinese cabbage	Shenyang Agricultural University
58	JLTH-117	Tonghua Jilin China	Chinese cabbage	Shenyang Agricultural University
59	JLTH-121	Tonghua Jilin China	Chinese cabbage	Shenyang Agricultural University
60	JLYB-107	Yanbian Jilin China	Chinese cabbage	Shenyang Agricultural University
61	JLYB-118	Yanbian Jilin China	Chinese cabbage	Shenyang Agricultural University
62	JSLYG-139	Lianyungang Jiangsu China	Oilseed rape	Jiangsu Academy of agricultural sciences
63	LAB-15	Xichang Sichuan China	Chinese cabbage	Shenyang Agricultural University
64	LNDL-108	Dalian Liaoning China	Chinese cabbage	Dalian Academy of Agricultural Sciences
65	LNDL-120	Dalian Liaoning China	Chinese cabbage	Dalian Academy of Agricultural Sciences
66	LNDL-125	Dalian Liaoning China	Chinese cabbage	Dalian Academy of Agricultural Sciences
67	LNFS-115	Fushun Liaoning China	Chinese cabbage	Shenyang Agricultural University
68	LNHLD-126	Huludao Liaoning China	Chinese cabbage	Shenyang Agricultural University
69	SCCD-129	Chengdu Sichuan China	Oilseed rape	Sichuan Academy of Agricultural Sciences
70	SCCD-130	Chengdu Sichuan China	wild mustard	Sichuan Academy of Agricultural Sciences
71	SCCD-131	Chengdu Sichuan China	Chinese cabbage	Sichuan Academy of Agricultural Sciences
72	SCCD-161	Chengdu Sichuan China	Oilseed rape	Sichuan Academy of Agricultural Sciences
73	SCCD-163	Chengdu Sichuan China	Oilseed rape	Sichuan Academy of Agricultural Sciences
74	SCCD-94	Chengdu Sichuan China	Oilseed rape	Shenyang Agricultural University
75	SCCD-94-1	Chengdu Sichuan China	Oilseed rape	Sichuan Academy of Agricultural Sciences
76	SCDY-165	Deyang Sichuan China	Oilseed rape	Sichuan Academy of Agricultural Sciences
77	SCGH-141	Guanghan Sichuan China	Oilseed rape	Sichuan Academy of Agricultural Sciences
78	SCGH-92	Guanghan Sichuan China	Oilseed rape	Shenyang Agricultural University
79	SCMS-58	Meishan Sichuan China	Oilseed rape	Shenyang Agricultural University
80	SCPX-54	Chengdu Sichuan China	Oilseed rape	Sichuan Academy of Agricultural Sciences
81	SCPZ-53-1	Pengzhou Sichuan China	Oilseed rape	Shenyang Agricultural University
82	SCPZ-53-2	Pengzhou Sichuan China	Oilseed rape	Sichuan Academy of Agricultural Sciences
83	SXBJ-138	Baoji Shanxi China	Chinese cabbage	Northwest A&F University
84	SXBJ-136	Baoji Shanxi China	Oilseed rape	Northwest A&F University
85	SXHZ-71	Hanzhong Shanxi China	Oilseed rape	Northwest A&F University
86	YNDH-82	Dehong Yunnan China	Chinese cabbage	Yunnan University
87	YNTC-85	Tengchong Yunnan China	Chinese cabbage	Yunnan University
88	YNTC-96	Tengchong Yunnan China	Chinese cabbage	Yunnan University
89	SCCD-170	Chengdu Sichuan China	Oilseed rape	Sichuan Academy of Agricultural Sciences
90	SCCD-148	Chengdu Sichuan China	Oilseed rape	Sichuan Academy of Agricultural Sciences
91	HBJM-178	jingmen Hubei China	Oilseed rape	Huazhong Agricultural University
92	HBJZ-177	Jingzhou Hubei China	Oilseed rape	Huazhong Agricultural University
93	HBJZ-175	Jingzhou Hubei China	Oilseed rape	Huazhong Agricultural University
94	HBJM-179	jingmen Hubei China	Oilseed rape	Huazhong Agricultural University
95	HBYC-182	Yichang Hubei China	Oilseed rape	Huazhong Agricultural University
96	HBZJ-172	Zhijiang Hubei China	Oilseed rape	Huazhong Agricultural University
97	HBZJ-173	Zhijiang Hubei China	Oilseed rape	Huazhong Agricultural University
98	HBZJ-174	Zhijiang Hubei China	Oilseed rape	Huazhong Agricultural University
99	HBZJ-28	Zhijiang Hubei China	Oilseed rape	Huazhong Agricultural University
100	HNHH-160	Huaihua Hunan China	Oilseed rape	Hengyang agricultural science institute
101	KGN-24	Gangneung Korea	Chinese cabbage	Chungnam National University
102	SCCD-166	Chengdu Sichuan China	Oilseed rape	Sichuan Academy of Agricultural Sciences
103	SCGH-132-1	Guanghan Sichuan China	Oilseed rape	Sichuan University
104	SCMS-164	Meishan Sichuan China	Oilseed rape	Sichuan Academy of Agricultural Sciences
105	SXBJ-133	Baoji Shanxi China	Chinese cabbage	Northwest A&F University
106	LNXM-1	Xinmin Liaoning China	Chinese cabbage	Shenyang Agricultural University
107	CQNC-144	Chongqing China	Tuber mustard	Southwest University
108	HLJHEB-111	Haerbin Heilongjiang China	Chinese cabbage	Northeast Agricultural University
109	HLJMDJ-106	Mudanjiang Heilongjiang China	Chinese cabbage	Northeast Agricultural University
110	HNNY-140	Nanyang Henan China	Chinese cabbage	Henan Academy of agricultural sciences
111	JLLT-113	Jilin Jilin China	Chinese cabbage	Shenyang Agricultural University
112	JLLT-114	Jilin Jilin China	Chinese cabbage	Shenyang Agricultural University
113	JLSP-112	Siping Jilin China	Chinese cabbage	Shenyang Agricultural University
114	JLYB-119	Yanbian Jilin China	Chinese cabbage	Shenyang Agricultural University
115	LNKY-109	Kaiyuan Liaoning China	Chinese cabbage	Shenyang Agricultural University
116	LNKY-110	Kaiyuan Liaoning China	Chinese cabbage	Shenyang Agricultural University
117	YNLC-83	Lincang Yunnan China	Oilseed rape	Yunnan University
118	SXBJ-134	Baoji Shanxi China	Oilseed rape	Northwest A&F University
119	AHHS-65	Huangshan Anhui China	Oilseed rape	Anhui Academy of agricultural sciences
120	SXBJ-150	Baoji Shanxi China	Chinese cabbage	Northwest A&F University
121	SXBJ-149	Baoji Shanxi China	Oilseed rape	Northwest A&F University
122	YNLC-145	Lincang Yunnan China	Oilseed rape	Yunnan University
123	KBL-22	Pyeonchang Korea	Chinese cabbage	Chungnam National University
124	YNLC-97	Lincang Yunnan China	Oilseed rape	Yunnan University
125	HBHN-29	Huangshan Anhui China	Oilseed rape	Huazhong Agricultural University
126	HBJM-180	jingmen Hubei China	Oilseed rape	Huazhong Agricultural University
127	SXTB-104	Baoji Shanxi China	Chinese cabbage	Hybrid Rape Reaearch Center of Shanxi Province
128	CQPL-99	Chongqing China	Tumorous stem mustard	Southwest University
129	CQPL-98	Chongqing China	Tuber mustard	Southwest University
130	KEL-23	Uiryeong Korea	Chinese cabbage	Chungnam National University
131	YNLC-171	Lincang Yunnan China	Oilseed rape	Yunnan University
132	KHN-20	Haenam Korea	Chinese cabbage	Chungnam National University
Note:	a P. brassicae isolates were kindly provided by Prof. Xiangqun Shen from Shenyang Agricultural University.
