# Supplementary material for: Development of a Sinitic Clubroot Differential Set for the Pathotype Classification of Plasmodiophora brassicae
Source: Front Plant Sci. 2020 Aug 31;11:568771. doi: 10.3389/fpls.2020.568771 (PMC7488845; doi:10.3389/fpls.2020.568771)
Supplement: Supplementary file 2 [file Table_2.xlsx]

## Sheet: Sheet1
Table S2.Known clubroot resistant loci-/gene-linked marker sequences used in this study.
Gene	Marker Name	Primer	Prime Squences	References
CRa	CRa-syau	Forward	ATGGATTTCTCTCTTTTCCT	this study
		Reverse	TTAACATGAGGGAGTTTCC
CRc	B50-C9-FM	Forward	GATTCAATGCATTTCTCTCGAT	Matsumoto et al., 2012
	B50-RV	Reverse	CGTATTATATCTCTTTCTCCATCCC
Crr1	BSA7	Forward	AAGCAGAAGGGTTCTTGTCTGAACT	Hatakeyama et al., 2013
		Reverse	TCACTCTGAGACATGAGGACACTTG
Crr2	BRMS-096	Forward	AGTCGAGATCTCGTTCGTGTCTCCC	Suwabe et al., 2003
		Reverse	TGAAGAAGGATTGAAGCTGTTGTTG
Crr3	OPC11-2S	Forward	GTAACTTGGTACAGAACAGCATAG	Saito et al. 2006
		Reverse	ACTTGTCTAATGAATGATGATGG
Crr4	BRMS-125	Forward	GTTCTCAAAGGGAAACCGAAAAACA	Suwabe et al., 2006
		Reverse	GAGTTGGCCAGAGATTTACATGCGT
CRd	yau376	Forward	TGTCACCAGCGCATTATAGC	Pang et al. 2018
		Reverse	AAGGGAGGGAAGATGGGTTG
	yau389	Forward	TCAAGTGGAGAGGGTCAGTC
		Reverse	CAGTCACGAGGTCCCTAACA
